# Supplementary material for: Brucella Genomics: Macro and Micro Evolution
Source: Int J Mol Sci. 2020 Oct 20;21(20):7749. doi: 10.3390/ijms21207749 (PMC7589603; doi:10.3390/ijms21207749)
Supplement: Supplementary file 1 [file ijms-21-07749-s001.zip]

Archive with 16 entries (15 files):
- MaterialSup/
- __MACOSX/._MaterialSup
- MaterialSup/.DS_Store
- __MACOSX/MaterialSup/._.DS_Store
- MaterialSup/S3_Table.doc
- __MACOSX/MaterialSup/._S3_Table.doc
- MaterialSup/Icon
- __MACOSX/MaterialSup/._Icon
- MaterialSup/S1_Tables.docx
- __MACOSX/MaterialSup/._S1_Tables.docx
- MaterialSup/S4_Table.doc
- __MACOSX/MaterialSup/._S4_Table.doc
- MaterialSup/S2_Table.doc
- __MACOSX/MaterialSup/._S2_Table.doc
- MaterialSup/desktop.ini
- __MACOSX/MaterialSup/._desktop.ini
